# Supplementary material for: Formation of functional areas in the cerebral cortex is disrupted in a mouse model of autism spectrum disorder
Source: Neural Dev. 2015 Apr 3;10:10. doi: 10.1186/s13064-015-0033-y (PMC4412039; doi:10.1186/s13064-015-0033-y)
Supplement: Additional file 1: Table S1. — Cortical area measurements as graphed in Figure 3. Table of mean, SEM and P values for the graphical data in Figure 3. [file 13064_2015_33_MOESM1_ESM.xlsx]

## Sheet: Sheet1
Table 1: Cortical area measurements as graphed in figure 3.
		C57Bl6/J	SEM	BTBR	SEM	p-value	Significance	BTBR/C57Bl6 Percentage Difference (%)
P7	Cortical Length (mm)	7.198	0.048	7.387	0.124	0.1805		2.61
	Cortical Width (mm)	5.311	0.167	5.096	0.301	0.5342		-4.04
	Cortical Area (mm2)	28472.3	945.13	29030.1	1852.36	0.7882		1.96
	PMBSF Area (mm2)	1007.3	77.626	1072.33	24.905	0.3713		6.46
	PMBSF Anterior Ratio	0.487	9.477e-06	0.429	0.027	0.0639		-11.91
	PMBSF Medial Ratio	0.387	1.288e-05	0.289	0.029	0.0092	***	-25.3
	PMBSF Area/Cortical Area	0.035	2.358e-06	0.038	0.003	0.4978		6.68
P10	Cortical Length (mm)	7.685	0.131	7.239	0.136	0.0238	*	-5.81
	Cortical Width (mm)	5.289	0.167	5.178	0.118	0.574		-2.09
	Cortical Area (mm2)	30680.1	1556.59	27919.1	1090.09	0.1427		-9
	PMBSF Area (mm2)	1347.97	83.157	1151.66	117.879	0.1678		-14.56
	PMBSF Anterior Ratio	0.494	2.925e-05	0.495	3.985e-05	0.9839		0.19
	PMBSF Medial Ratio	0.385	1.713e-05	0.314	1.105e-05	0.0022	**	-18.45
	PMBSF Area/Cortical Area	0.044	2.688e-06	0.042	4.898e-06	0.6367		-5.69
	V1 Area (mm2)	2125.95	162.179	867.964	77.393	2.95032e-06		-59.17
	V1 Anterior Ratio	0.3878	4.809e-05	0.4432	5.917e-05	0.4501		14.29
	V1 Medial Ratio	0.201	1.868e-05	0.141	1.04e-05	0.0096	**	-29.84
	V1 Area/Cortical Area	0.069	3.421e-06	0.031	2.612e-06	1.904e-07	***	-55.03
P22	Cortical Length (mm)	9.053	0.129	8.925	0.11	0.4631		-1.4
	Cortical Width (mm)	6.376	0.186	6.044	0.064	0.0395	*	-5.21
	Cortical Area (mm2)	43065.6	1339.87	41535.2	846.144	0.299		-3.55
	PMBSF Area (mm2)	1807.15	64.914	1564.94	75.451	0.0392	*	-13.4
	PMBSF Anterior Ratio	0.51	2.865e-05	0.429	1.587e-05	0.0109	*	-15.79
	PMBSF Medial Ratio	0.424	1.401e-05	0.333	9.689e-06	1.89829e-05	***	-21.5
	PMBSF Area/Cortical Area	0.042	2.78e-06	0.038	1.968e-06	0.1728		-10.7
	V1 Area (mm2)	3027.74	192.231	1588.16	145.786	7.243e-06	***	-47.55
	V1 Anterior Ratio	0.3856	3.077e-05	0.3412	2.157e-05	0.2229		-11.5
	V1 Medial Ratio	0.252	1.039e-05	0.171	1.201e-05	0.0002	**	-32.01
	V1 Area/Cortical Area	0.07	3.988e-06	0.038	3.035e-06	2.54916e-06	***	-46.19
