# Supplementary material for: Formation of functional areas in the cerebral cortex is disrupted in a mouse model of autism spectrum disorder
Source: Neural Dev. 2015 Apr 3;10:10. doi: 10.1186/s13064-015-0033-y (PMC4412039; doi:10.1186/s13064-015-0033-y)
Supplement: Additional file 2: Table S2. — Cortical thickness and layer proportion as graphed in Figure 4. Table of mean, SEM and P values for the graphical data in Figure 4. [file 13064_2015_33_MOESM2_ESM.xlsx]

## Sheet: Sheet1
Table 2: Cortical thickness and layer proportion as graphed in figure 4.
		C57Bl6/J	SEM	BTBR	SEM	p-value	Significance
P7	S1 total cortical thickness	1181	35.91	1269	40.73	0.1326
	V1 total cortical thickness	714.9	22.45	882.6	21.62	0.0002	***
	S1 L1 proportion	0.07455	0.003763	0.07501	0.003425	0.9305
	S1 L2/3 proportion	0.1694	0.004845	0.1821	0.004175	0.0703
	S1 L4 proportion	0.1001	0.005609	0.1077	0.005802	0.3637
	S1 L5 proportion	0.2403	0.0102	0.2538	0.007846	0.3158
	S1 L6 proportion	0.4157	0.01221	0.3814	0.01024	0.0528
	V1 L1 proportion	0.1181	0.008999	0.1304	0.00442	0.2443
	V1 L2/3 proportion	0.167	0.008927	0.1462	0.005133	0.0664
	V1 L4 proportion	0.1234	0.01004	0.1185	0.004503	0.6631
	V1 L5 proportion	0.3376	0.008771	0.351	0.01093	0.3603
	V1 L6 proportion	0.2538	0.01593	0.2539	0.003434	0.9956
Adult	S1 total cortical thickness	1718	151	1541	196.3	0.4932
	V1 total cortical thickness	1382	97.14	1189	40.96	0.0966
	S1 L1 proportion	0.06248	0.004564	0.07116	0.004384	0.2
	S1 L2/3 proportion	0.2302	0.009506	0.2206	0.008332	0.4658
	S1 L4 proportion	0.1339	0.008967	0.1509	0.003547	0.1079
	S1 L5 proportion	0.2632	0.005536	0.2507	0.007656	0.2133
	S1 L6 proportion	0.3102	0.00971	0.3066	0.01451	0.8423
	V1 L1 proportion	0.08507	0.007172	0.08716	0.004267	0.8078
	V1 L2/3 proportion	0.2441	0.01288	0.2214	0.01315	0.2467
	V1 L4 proportion	0.1316	0.002778	0.132	0.00734	0.9579
	V1 L5 proportion	0.2416	0.01326	0.2589	0.00841	0.2985
	V1 L6 proportion	0.2976	0.01187	0.3006	0.02045	0.904
