# Supplementary material for: Formation of functional areas in the cerebral cortex is disrupted in a mouse model of autism spectrum disorder
Source: Neural Dev. 2015 Apr 3;10:10. doi: 10.1186/s13064-015-0033-y (PMC4412039; doi:10.1186/s13064-015-0033-y)
Supplement: Additional file 3: Table S3. — Transcription factor, Caspase3 and DAPI cell counts as graphed in Figure 5. Table of mean, SEM and P values for the graphical data in Figure 5. [file 13064_2015_33_MOESM3_ESM.xlsx]

## Sheet: Sheet1
Table 3: Transcription factor, Caspase3 and DAPI cell counts, as graphed in figure 5.
Cell counts	C57Bl6/J	SEM	BTBR	SEM	p-value	Significance
S1 Satb2 (cells/500µm width cortex)	1190	113.8	1165	56.18	0.8523
S1 Ctip2 (cells/500µm width cortex)	642.3	46.79	550.9	54.89	0.229
S1 Tbr1 (cells/500µm width cortex)	575.7	49.24	569.6	99.36	0.9567
V1 Satb2 (cells/500µm width cortex)	821.3	45.94	791.9	131.7	0.8364
V1 Ctip2 (cells/500µm width cortex)	550.1	18.82	364.6	95.61	0.0811
V1 Tbr1 (cells/500µm width cortex)	401.9	55.73	532.6	53.12	0.1153
V1 Caspase3 (cells/500µm width cortex)	1.286	0.3595	1.571	0.4286	0.6188
S1 DAPI density (cells/1mm2 cortex)	2731	225.2	2267	110.2	0.0888
V1 DAPI density (cells/1mm2 cortex)	3337	141.3	2850	231.4	0.0982
